# Supplementary material for: Baseline Assessment of Poultry Production, Pharmaceutical Product Use, and Related Challenges on Commercial Poultry Flocks in Kano and Oyo States of Nigeria
Source: Vet Sci. 2021 Dec 8;8(12):315. doi: 10.3390/vetsci8120315 (PMC8709114; doi:10.3390/vetsci8120315)
Supplement: Supplementary file 1 [file vetsci-08-00315-s001.zip]

Archive with 3 entries (2 files):
- supplementary/
- supplementary/Questionnaire S1.pdf
- supplementary/Tables S1-S9.pdf
